# Supplementary material for: Green Synthesis of Silver-Decorated Magnetic Particles for Efficient and Reusable Antimicrobial Activity
Source: Materials (Basel). 2021 Dec 20;14(24):7893. doi: 10.3390/ma14247893 (PMC8709440; doi:10.3390/ma14247893)
Supplement: Supplementary file 1 [file materials-14-07893-s001.zip]

Archive with 1 entries (1 files):
- materials-1468564-supplementary.pdf
